# Supplementary material for: Transcriptome Analysis Revealed the Potential Molecular Mechanism of Anthocyanidins’ Improved Salt Tolerance in Maize Seedlings
Source: Plants (Basel). 2023 Jul 27;12(15):2793. doi: 10.3390/plants12152793 (PMC10421157; doi:10.3390/plants12152793)
Supplement: Supplementary file 1 [file plants-12-02793-s001.zip]

Archive with 2 entries (2 files):
- 20230719-Supplementary table-1-10.xlsx
- Supplementary figures-1-5 .pdf
